# Supplementary material for: Effects of heat tolerance on the gut microbiota of Sarcophaga peregrina (Diptera: Sarcophagidae) and impacts on the life history traits
Source: Parasit Vectors. 2023 Oct 17;16:364. doi: 10.1186/s13071-023-05973-0 (PMC10580603; doi:10.1186/s13071-023-05973-0)
Supplement: Supplementary file 2 — Additional file 2. Table S1: Feeding substrate preparation. Table S2: Development time of S. peregrina under heat stress (h) Mean (± SD). Table S3: The nonlinear regression equation of larval body length and development time. Table S4: Summary statistics of tags during developmental stages in response to heat stress. Table S5: The effects of heat stress on bacterial alpha diversity of S. peregrina across life stages. Table S6: The relative abundance of top bacterial flora between the heat stress group and the control group analyzed by ANOVA at the phylum level. Table S7: The relative abundance of top bacterial flora between the heat stress group and the control group analyzed by ANOVA at the genus level. Table S8: Mean (± SD) development duration (h) with different treatment methods. [file 13071_2023_5973_MOESM2_ESM.xlsx]

## Sheet: Table S1
Table S1. Feeding substrate preparation.
Group	Amikacin (mg)	H2O (L)	Lung (Kg)
AM	354.137	0.5	2
CL	0	0.5	2

## Sheet: Table S2
Table S2. Development time of S. peregrina under heat stress (h) Mean (±SD)
Developmental stages	First-instar	Second-instar	Third-instar	Wandering	Pupariation	Total Duration
25℃	24.6±3.05	23.6±1.5	72.6±3.05	34.3±4.9	249.3±8.3	404.6±13.01
40℃ heat stress	22.3±1.5	21.6±2.08	47.6±2.5	32.6±1.1	207.3±7.02	331.6±3.2

## Sheet: Table S3
Table S3. The nonlinear regression equation of larval body length and development time.
Temperature (°C)	Equation	df	P	R2
25°C	L = 1.92631－0.0084T＋0.00676T2－7.56699E-5T3＋2.24446E-7T4	15	<0.001	0.99653
Heat stress	L = 0.28313＋0.03132T＋8.06526E-4T2＋7.35502E-6T3＋2.17982E-8T4	12	<0.001	0.99177

## Sheet: Table S4
Table S4. Summary statistics of tags during developmental stages in response to heat stress.
sample-id	Raw_reads	filtered	percentage of input passed filter	denoised	merged	percentage of input merged	non_chimeric	percentage of input non-chimeric	ASV_counts	Total_ASVs
A0_1	81366	70009	86.04	69421	67933	83.49	65653	80.69	312	5012
A0_2	78723	68552	87.08	67972	66494	84.47	65907	83.72	356	5012
A0_3	79271	68238	86.08	67695	66364	83.72	64041	80.79	231	5012
EAO_1	79694	52461	65.83	52067	51152	64.19	50886	63.85	166	5012
EAO_2	79261	68556	86.49	68056	66784	84.26	65550	82.7	243	5012
EAO_3	78799	69996	88.83	69342	66794	84.77	62108	78.82	689	5012
EL3_1	80239	69303	86.37	68693	67545	84.18	46823	58.35	53	5012
EL3_2	78277	69494	88.78	68870	67548	86.29	50458	64.46	64	5012
EL3_3	80383	71126	88.48	70397	68972	85.8	54210	67.44	74	5012
EP1_1	80946	67795	83.75	66773	63566	78.53	49679	61.37	518	5012
EP1_2	78979	64715	81.94	63820	60791	76.97	56843	71.97	569	5012
EP1_3	79785	69545	87.17	68886	67633	84.77	66270	83.06	296	5012
EP4_1	80156	67155	83.78	66522	65538	81.76	65014	81.11	174	5012
EP4_2	78433	66625	84.95	64969	56703	72.29	48751	62.16	525	5012
EP4_3	80239	71934	89.65	71403	70614	88	68459	85.32	86	5012
L3_1	79565	66804	83.96	66036	64375	80.91	53198	66.86	61	5012
L3_2	79454	68198	85.83	67408	65168	82.02	52560	66.15	63	5012
L3_3	79682	70180	88.08	69611	68276	85.69	57354	71.98	60	5012
P1_1	78399	41296	52.67	40948	39377	50.23	38232	48.77	363	5012
P1_2	80138	69182	86.33	68445	65546	81.79	62660	78.19	608	5012
P1_3	81591	70708	86.66	70102	68684	84.18	67708	82.98	353	5012
P4_1	78174	67557	86.42	66945	65433	83.7	63593	81.35	424	5012
P4_2	78468	67810	86.42	67267	66030	84.15	64926	82.74	344	5012
P4_3	79572	47215	59.34	46807	44814	56.32	43748	54.98	331	5012

## Sheet: Table S5
Table S5.The effects of heat stress on bacterial alpha diversity of S. peregrina across life stages.
Samples	chao1	goods_coverage	shannon	observed_species	simpson	PD_whole_tree	ACE
L3	61.6386	0.999909	2.94827	60.7	0.82745	5.3575	63.0412
EL3	63.7834	0.99995	2.04813	63.2333	0.585116	5.1616	64.2838
P1	441.541	0.999911	6.65068	440.5	0.948542	23.3397	441.9
EP1	461.246	0.999927	7.72305	460.467	0.985156	20.3483	459.951
P4	366.262	0.999923	7.19224	365.267	0.979358	17.835	365.862
EP4	262.455	0.999825	3.64178	260.267	0.640639	13.9414	262.949
A0	299.757	0.99989	3.71453	298.367	0.803781	17.7381	300.202
EAO	366.595	0.999901	6.2002	364.8	0.858668	17.0466	367.076

## Sheet: Table S6
Table S6. The relative abundances of top bacterial flora between heat stress group and the control group was analyzed by ANOVA at phylum level.
Taxon	Test-Statistic	p-value	FDR_P	Bonferroni_P	P1_mean	EAO_mean	P4_mean	EP4_mean	EP1_mean	A0_mean	L3_mean	EL3_mean
Bacteroidota	5.81019	0.0017454	0.0436351	0.0436351	0.251491	0.261151	0.372311	0.164835	0.412717	0.0677417	0.00357223	0.00469084
Proteobacteria	4.77918	0.00458424	0.0524042	0.114606	0.517532	0.472611	0.382189	0.596787	0.2324	0.857251	0.960996	0.96543
Actinobacteriota	4.46591	0.0062885	0.0524042	0.157213	0.0299385	0.0178255	0.0216595	0.00380108	0.0143908	0.00593486	5.01272e-05	7.11901e-05
Nitrospirota	3.79371	0.0129019	0.0806369	0.322547	0.000799154	0	0	0	0	0	0	0
Fusobacteriota	3.22355	0.0248776	0.120011	0.62194	0.00224562	0.00530136	0.00385976	0.000191449	0.00531514	0.0023482	0.0204986	0.0178109
Other	3.10151	0.0288027	0.120011	0.720066	0.0061238	0.00402657	0.00563897	0.000307686	0.00561964	0.0015212	0	0
Gemmatimonadota	2.73628	0.0452303	0.161537	1	0.00736532	0.00501999	0.000891469	0.000974149	0.00180591	0.00095973	0	0
Acidobacteriota	2.59912	0.0538509	0.16566	1	0.00420936	0.00368643	0.000662292	0	0	9.64668e-05	0	0
Desulfobacterota	2.51984	0.0596375	0.16566	1	0.00667152	0.00131114	0.00852141	0.000455399	0.0130143	0.000554248	0.000131584	8.54281e-05
Campilobacterota	2.32651	0.076769	0.191922	1	0.00472167	0.00906473	0.00581044	7.52121e-05	0.00440334	0.00110086	4.38613e-05	0
Myxococcota	2.19321	0.0916323	0.208255	1	0.00355849	0.000622306	0.00275266	0	0.00112167	0.00108082	1.87977e-05	0
SAR324_clade(Marine_group_B)	1.95649	0.126129	0.262768	1	0.000394996	0	0.000200228	4.78623e-05	0	0	0	0
Firmicutes	1.59871	0.206336	0.3968	1	0.162921	0.215323	0.19192	0.230014	0.293065	0.0588046	0.0146884	0.0118607
Deferribacterota	1.12444	0.3956	0.618432	1	0.000313863	0	0.000938258	0	0.0119233	0.000349713	0	1.98185e-05
Elusimicrobiota	1.10337	0.4069	0.618432	1	0.000170231	0	0	0	0.000627459	0.000431049	0	0
Latescibacterota	1	0.466275	0.618432	1	0	0	0	0	0	0.00032271	0	0
Chloroflexi	1	0.466275	0.618432	1	0.000143632	0	0	0	0	0	0	0
RCP2-54	1	0.466275	0.618432	1	4.78774e-05	0	0	0	0	0	0	0
NB1-j	0.981766	0.477424	0.618432	1	0	0	0	2.73499e-05	0	0.00042681	0	0
Cyanobacteria	0.927698	0.511649	0.618432	1	0	0	0	2.73499e-05	0.000100646	0	0	0
Patescibacteria	0.915687	0.519483	0.618432	1	0	0.00102189	0.000333713	0	0	0	0	0
Verrucomicrobiota	0.868263	0.551196	0.626359	1	1.06394e-05	0	0	0	0.000362326	0.000203088	0	0
Spirochaetota	0.613694	0.73705	0.767355	1	0.000750527	0.00251006	0.00119224	0.0013997	0.00156758	0.000172372	0	3.07446e-05
Fibrobacterota	0.605585	0.743156	0.767355	1	0.00018619	0.000525966	0.000410724	0	0.000925945	0.000242766	0	0
Bdellovibrionota	0.573321	0.767355	0.767355	1	0.000403715	0	0.000708604	0.00105618	0.000638801	0.000457622	0	0

## Sheet: Table S7
Table S7. The relative abundances of top bacterial flora between heat stress group and the control group was analyzed by ANOVA at genus level.
Taxon	Test-Statistic	p-value	FDR_P	Bonferroni_P	P1_mean	EAO_mean	P4_mean	EP4_mean	EP1_mean	A0_mean	L3_mean	EL3_mean
Wohlfahrtiimonas	163.654	1.11577e-13	4.76436e-11	4.76436e-11	0.00190448	0.000353977	0.00168351	0.000487951	0.00226332	0.000674825	0.139422	0.625856
Sphingomonas	22.061	4.31076e-07	9.20347e-05	0.000184069	0.00297789	0.00276692	0.000298401	0.000153813	0.000207926	0.000319707	0	0
Paenalcaligenes	18.2766	1.59657e-06	0.000227245	0.000681736	0.000595808	0	0.0040422	8.20336e-05	7.62334e-05	0	1.90259e-05	4.91914e-05
Ignatzschineria	12.5343	1.96781e-05	0.00210064	0.00840255	0.200939	0.00616955	0.0270688	0.00635192	0.0337343	0.00189276	0.366651	0.2921
Flavonifractor	8.84844	0.000169474	0.0144731	0.0723655	0	0.000305919	0.00280245	1.02542e-05	0.000422216	0	0	0
Plesiomonas	8.36994	0.000234878	0.0161226	0.100293	0	0	0	0	0	0	0	0.00061275
Pseudomonas	8.20151	0.000264305	0.0161226	0.112858	0.00193305	0.0135113	0.000656084	0.0014707	0.00507178	0.000519819	0	0
Providencia	7.42547	0.000465895	0.0248671	0.198937	0.0182059	0.277638	0.11315	0.0524471	0.0194527	0.685693	0.444402	0.0348431
Myroides	7.23157	0.000540167	0.0256279	0.230651	0.0427152	0.000239849	0.178106	0.0370196	0.00578457	0.000205517	0.000325158	0.000387382
Other	5.87057	0.00165481	0.0706604	0.706604	0.0441901	0.0549045	0.0627948	0.0176239	0.0798459	0.0166915	3.66873e-05	0.00012051
Incertae_Sedis	5.75098	0.00183966	0.0714124	0.785537	0	0.000799682	0	0.000109399	0.00369927	0.000668899	0	0
uncultured	5.10972	0.00332366	0.118267	1	0.0523024	0.0341776	0.0453337	0.00795191	0.0496483	0.0126976	0.000148111	0.00014238
[Ruminococcus]_torques_group	4.64181	0.00525846	0.164977	1	0.00363217	0	0	0.000261482	0	0.0010204	0	0
Fusobacterium	4.6138	0.00540908	0.164977	1	0.00132144	0.000593764	0.000792935	9.57245e-05	0.00286353	0.00133481	0.0204986	0.0178109
Lactobacillus	4.32436	0.0072816	0.201024	1	0.009472	0.0252439	0.0132642	0.00277326	0.00878387	0.00428674	4.64949e-05	0.000186572
Enterococcus	4.20431	0.0082617	0.201024	1	0	0.00355875	0	0	0.000483102	0.000327499	0.000120497	0.000122979
Acinetobacter	4.15332	0.0087217	0.201024	1	0.00200809	0.0036346	0.0194126	5.63981e-05	0.00039062	0.00063795	0	0
Bacteroides	4.13893	0.00885653	0.201024	1	0.0727316	0.0946331	0.0653908	0.0506616	0.0928009	0.0289206	0.00178211	0.00236658
Butyricimonas	4.1027	0.00920654	0.201024	1	0.00166585	0.000209313	0	0.000129912	0.0030325	0	0	0
Anaerostipes	4.08178	0.00941564	0.201024	1	0.00132325	0.00521924	0.00188424	0.000884428	4.10487e-05	0.000466809	0	0
Desulfovibrio	3.93073	0.0110917	0.213936	1	0	0	0	3.41873e-05	0.00206279	0	0	0
Geothrix	3.91179	0.0113242	0.213936	1	0.000489275	0	0	0	0	0	0	0
Colidextribacter	3.8959	0.0115235	0.213936	1	0.00390931	0.00680228	0.00686447	8.20496e-05	0.00584586	0.000875805	0	6.76382e-05
Thauera	3.76549	0.0133141	0.230196	1	0.0021043	5.06701e-05	0	0	0.000157596	0.000148174	4.38613e-05	0
Subdoligranulum	3.70938	0.0141776	0.230196	1	0	2.6835e-05	0.00123261	0.000129912	0.000113155	0.000168187	0	8.35939e-05
Hafnia-Obesumbacterium	3.69682	0.0143793	0.230196	1	0	0	0	0	0	0	0	9.49773e-05
Dorea	3.686	0.0145557	0.230196	1	0.00327167	0.000279084	0	0.000379405	0.0011373	0	0	0
Peptostreptococcus	3.57769	0.0164584	0.244557	1	0.000117197	0	0	0	2.51496e-05	0	0.00630125	0.00283136
Erysipelatoclostridium	3.56971	0.0166093	0.244557	1	0.00131939	0.00107292	0.00377577	0.000136749	0.0039031	0	0	2.1357e-05
Clostridium_sensu_stricto_13	3.47705	0.0184756	0.262969	1	0.00132776	0	0	0	0	0	1.26839e-05	0
SJA-28	3.37312	0.0208496	0.278354	1	0.00234019	0.00131661	1.54022e-05	0	0	1.01153e-05	0	0
Nesterenkonia	3.37268	0.0208603	0.278354	1	0.00290875	0.00114444	0.00237605	0.000287122	0.00199397	0.000552395	0	0
Morganella	3.25324	0.0240142	0.30239	1	0.000516012	0	0.00404129	0.00171343	0.00279664	0	0.0056238	0.00621203
Pelagibacterium	3.23675	0.0244897	0.30239	1	0	6.97709e-05	0.000512179	0	0.000272376	0	0	0
Rikenellaceae_RC9_gut_group	3.22664	0.0247861	0.30239	1	0.00232734	0.00714543	0.00553807	0.000829198	0.00710092	0.000901486	0	0
Allorhizobium-Neorhizobium-Pararhizobium-Rhizobium	3.17761	0.0262813	0.305507	1	0.000355559	6.10221e-05	0	0	0	0	0	0
Nocardioides	3.17157	0.0264725	0.305507	1	0.00203755	0	0	0	0	0	0	0
Vitreoscilla	3.05628	0.0304262	0.341894	1	0.0173498	6.03332e-05	0.0369208	0.00127587	0.000100646	0.000112918	0.000278742	9.83828e-05
Escherichia-Shigella	3.00486	0.032395	0.354684	1	0.0211976	0.024556	0.0198232	0.00840225	0.0219434	0.00616255	0.000800292	0.00164727
Nitrospira	2.97112	0.033763	0.359753	1	0.0006768	0	0	0	0	0	0	0
Pajaroellobacter	2.93634	0.0352392	0.359753	1	0.000815264	0	0	0	0	0	0	0
MND1	2.93298	0.0353856	0.359753	1	0.000716928	0	0.000765017	0	0	0	0	0
Enterobacter	2.86728	0.0383851	0.381173	1	0.00120251	0	0	0.000300849	0	0.00012693	0	0
Clostridium_sensu_stricto_1	2.83558	0.0399309	0.381808	1	0.00102036	0.00128932	0.00359796	0	0.000416351	0.00123957	0	0.00355905
[Eubacterium]_xylanophilum_group	2.82945	0.0402374	0.381808	1	0.00197438	0.00578728	0.00542062	0.000717846	0.00209774	3.55404e-05	0	0
Peptoniphilus	2.76957	0.0433724	0.402609	1	0	9.15332e-05	0	0	0	4.06176e-05	0.00101722	0.000225019
Empedobacter	2.74585	0.0446873	0.405989	1	0	0.000416947	0	0	0	0	0	0
Saprospira	2.68745	0.0481134	0.425055	1	0.000111714	0.00048303	0.00157423	0	0	0	0	0
Lachnoclostridium	2.67004	0.0491896	0.425055	1	0.00596797	0.00647321	0.0082521	0.00217373	0.00182631	0.00156397	0	0
Blautia	2.66078	0.0497722	0.425055	1	0.00856703	0.00782202	0.00290409	0.00176375	0.0207266	0.00282824	0.000188721	0.000175411
Chryseobacterium	2.61167	0.052992	0.443678	1	4.43079e-05	0	0.000196272	0	0	0	0	0
Ottowia	2.5588	0.0567134	0.449188	1	0.00115898	0	0	0	0.000175923	0.000136556	0	0
Halomonas	2.55369	0.0570881	0.449188	1	0.0233958	0.014891	0.0156231	0.00359631	0.0193396	0.00468943	0.000111274	3.5595e-05
Shuttleworthia	2.54506	0.0577266	0.449188	1	0	0	0.00120932	0	0	0	0	0
Prevotellaceae_UCG-001	2.5433	0.057858	0.449188	1	0.00448963	0.00441502	0.00395489	0.00129912	0.0105038	0.000435465	3.75954e-05	0
Aliihoeflea	2.49193	0.0618318	0.471467	1	0.000875268	0.000405116	0.00117604	0	0.0018493	0.000334886	0	0
Parabacteroides	2.41165	0.0686463	0.501353	1	0.00124889	0.00383863	0.00665092	0.000645519	0.0045571	0.00151695	0.000218234	0.000166731
PLTA13	2.40998	0.068796	0.501353	1	5.85169e-05	0	0	0	0.00112481	0	0	0
Sneathia	2.4047	0.0692736	0.501353	1	0	0	0.000924971	0	0	0.000319515	0	0
Dyadobacter	2.30936	0.0785267	0.558848	1	0	0	0	0	0	0.00050169	0	0
Stenotrophomonas	2.2941	0.0801277	0.560894	1	0.00168677	0.000965901	0.00177225	0.000275161	0.0024288	0.000338321	0	0
Candidatus_Hepatoplasma	2.25347	0.0845628	0.57772	1	0.0115934	0.01858	0.00587253	0.0011572	0.0116443	0.00262452	2.32474e-05	0
Alistipes	2.24749	0.0852374	0.57772	1	0.00542304	0.0192951	0.00949605	0.00345897	0.0140285	0.00204014	3.13295e-05	0.000233806
Clostridia_UCG-014	2.2208	0.08832	0.58926	1	0.00364116	0.0114889	0.00735332	0.00233831	0.0105326	0.00233329	0	0
Ahniella	2.19258	0.0917105	0.602467	1	0.00059804	0.000423993	0	0	0.00169203	0.000121383	0	0
UCG-005	2.10185	0.103582	0.629773	1	0.00457603	0.00741849	0.00047175	0	0.000752377	0	0	3.30308e-05
Psychrobacter	2.09316	0.104801	0.629773	1	0	0	0	0	0	0.000208689	0	0
Gallicola	2.08886	0.105411	0.629773	1	0	0	1.5725e-05	0	0	0	0.00280107	0.00150326
Photobacterium	2.07156	0.1079	0.629773	1	0.00521858	0.0155419	0.00693667	0.00234655	0.00814831	0.00120824	0	0
BIyi10	2.06646	0.108646	0.629773	1	0.00153225	0	0	0	0	7.6158e-05	0	0
Proteus	2.05757	0.109959	0.629773	1	0.114502	0.0568308	0.0338158	0.505706	0.0663925	0.135583	0.000542408	0.000949695
Chitinophaga	2.02518	0.114888	0.629773	1	0	0	0	0	0	0.000425193	0	0
Run-SP154	2.02109	0.115526	0.629773	1	0.00142653	0	0	0.0005486	0.00140461	0.0005205	1.87977e-05	0
Ferruginibacter	1.99276	0.120055	0.629773	1	0.00212994	0	0.000670933	4.10248e-05	0.000950656	0.000121383	0	0
Sphingobacterium	1.98238	0.121761	0.629773	1	0	0.000282785	0	0	0	0	0	0
Helicobacter	1.97583	0.122851	0.629773	1	0.000244707	0.00272335	0.00391403	0	0.00035771	0.000116678	0	0
SAR324_clade(Marine_group_B)	1.95649	0.126129	0.629773	1	0.000394996	0	0.000200228	4.78623e-05	0	0	0	0
Comamonas	1.95174	0.126947	0.629773	1	0.000172309	0.000465806	0.000664369	0	8.04788e-05	0	0	0
Muribaculaceae	1.91904	0.132739	0.629773	1	0.0531354	0.0734147	0.0716486	0.0555311	0.18242	0.0140882	0.000230314	0.000181062
Lachnospiraceae_UCG-010	1.90431	0.135437	0.629773	1	0	0	0.00142984	0	0	0	0	0
Halarcobacter	1.82601	0.150778	0.629773	1	0.0042695	0.00552256	0.000959225	7.52121e-05	0.00404563	0.000765867	4.38613e-05	0
PHOS-HE36	1.77004	0.162845	0.629773	1	0.00475616	0.00037569	0.000705764	0.000333262	0.00310237	0.00127277	0	0
GCA-900066575	1.74751	0.16798	0.629773	1	0.00116431	0.00256006	0.000434306	0.000362386	0.00388223	0.000248117	0	0
Gemmatimonas	1.72584	0.173077	0.629773	1	0.000936139	0.0040754	0	0	0.000234564	0	0	0
Sediminibacterium	1.72241	0.173899	0.629773	1	0.000470698	0.00105293	0.000162438	0	0.000584298	0.00034391	0	0
p-251-o5	1.70833	0.177311	0.629773	1	0	0	0.000513405	0	0.000965815	0.000156787	0	0
Koukoulia	1.60372	0.204909	0.629773	1	0.0369702	0	0.0326378	0.000172773	0.000146603	0	0.00247097	0.00278194
Gaiella	1.60017	0.205919	0.629773	1	0.000735594	0	0	0	0.000299069	0	0	0
Odoribacter	1.58222	0.211101	0.629773	1	0.00275793	0.000503865	0.000555617	3.41873e-05	0.000216972	0.000132007	0	2.8476e-05
Parasutterella	1.56823	0.21523	0.629773	1	0.0015711	0.00572743	0.00500314	0.00162824	0.0033537	0.00130363	4.87651e-05	8.34879e-05
Spirochaeta	1.55229	0.220034	0.629773	1	0.000696373	0	0	0	0	0	0	0
Anaerotruncus	1.52198	0.229469	0.629773	1	0	0.000166377	0.000281918	0.000164099	0.0013777	1.01153e-05	0	0
Bacillus	1.46572	0.248055	0.629773	1	0.000536015	3.2753e-05	0.000483126	9.74189e-05	0.00128343	4.6845e-05	0	0
Brevundimonas	1.462	0.249332	0.629773	1	0.000458541	0.000249174	0	0	0	0	0	0
Clostridia_vadinBB60_group	1.45589	0.251449	0.629773	1	0.00315769	0	0.00213613	0.000358913	0.0039785	0.000203088	0	0
Oscillibacter	1.45235	0.252682	0.629773	1	0.00209218	0.000515232	0.00215629	0.00139743	0.00402911	0.00010621	0	0
Gardnerella	1.44319	0.255906	0.629773	1	0.00265425	0.00672559	0.00502523	0.00104253	0.00450816	0.000316179	0	0
Bosea	1.43681	0.258171	0.629773	1	0	0.000223234	0	0	0.000347084	5.56339e-05	0	0
Prevotella	1.43479	0.258895	0.629773	1	0.0172681	0.0232609	0.0081754	0.00257107	0.0122099	0.00749132	0.000880374	0.000776969
Citrobacter	1.40518	0.269704	0.629773	1	0.00108308	0	0.000426126	0	0.00223522	0.000207363	0	0
Kapabacteriales	1.38568	0.277061	0.629773	1	0.00071966	0	0	0	0	0	0	0
Ralstonia	1.3498	0.291106	0.629773	1	0.00352311	0.00671325	0.00548872	0.00109293	0.00629169	0.00316492	4.24992e-05	3.07446e-05
[Ruminococcus]_gnavus_group	1.3448	0.293118	0.629773	1	0.00244456	0.00105465	0.00158298	6.32982e-05	0.000422714	0.000389966	0	0
NS9_marine_group	1.34285	0.293902	0.629773	1	0.00102082	0.000295185	0	0	0	0.000119715	0	0
Lachnospiraceae_FCS020_group	1.3375	0.296076	0.629773	1	0	0	0.000937186	9.57245e-05	0.0010447	0.00114023	0	0
Erysipelothrix	1.32536	0.301059	0.629773	1	0.00073944	0	0.000446172	9.22878e-05	4.10487e-05	0	0.000954914	0.000261913
Phaeodactylibacter	1.32277	0.302133	0.629773	1	0.000749808	0.00137551	0	0	0	0	0	0
Mesorhizobium	1.2855	0.317982	0.629773	1	0.000113343	0.000245215	0	0	0	0	0	0
Lachnospira	1.27123	0.324252	0.629773	1	0.00018087	8.05049e-05	0.000104833	0.000656397	0	0.000856858	0	0
Fusicatenibacter	1.27091	0.324396	0.629773	1	0	0.00110336	0.000680663	0.000300849	0.000246292	0	0	0.000104532
IMCC26256	1.25371	0.332109	0.629773	1	0.000809208	0.000262983	0	0	0	0	0	0
Pelomonas	1.25132	0.333196	0.629773	1	0.000864167	0.000775376	0.000801075	3.58897e-05	0.000534052	0.000146769	0	0
Bryobacter	1.24431	0.336395	0.629773	1	0.000934077	0	0.000662292	0	0	0	0	0
Bilophila	1.23805	0.339277	0.629773	1	0.00404402	0.000246882	0.000199183	8.88871e-05	0.00627599	0.000111346	0	0
ASF356	1.23628	0.340099	0.629773	1	0	0.000262983	0.00131839	0	0.0045736	0.00016247	0	0
UCG-002	1.22878	0.343589	0.629773	1	8.86158e-05	0.000203946	0.00115134	0.000471785	0.00143382	0.000340531	0	4.98331e-05
Phreatobacter	1.2035	0.355599	0.629773	1	3.44617e-05	0.000183066	0.000165904	0	0	0	0	0
SC-I-84	1.19102	0.361667	0.629773	1	0.00097383	0.000340631	0	1.46073e-05	0.000558212	0.000255045	0	0
Lachnospiraceae_NK4A136_group	1.18963	0.362345	0.629773	1	0.0154454	0.0157841	0.0147541	0.0306584	0.0611527	0.00429663	0.000183917	0.000283249
Muribaculum	1.18775	0.363272	0.629773	1	6.38366e-05	0.000279084	0.00145194	0.00108716	0.0155412	0.000354034	0	0
Peptococcus	1.18669	0.363793	0.629773	1	0	0	0	0	0.0004574	0	0.000494273	0
Faecalibaculum	1.1726	0.370786	0.629773	1	0.00208751	0.0038523	0.00238849	0.000428096	0.00222426	0.000478118	5.63931e-05	6.40711e-05
Monoglobus	1.14138	0.386715	0.629773	1	0.0005022	0.000391791	0.00203178	0.000150424	0.0013077	0.000978269	0	0
Mucispirillum	1.12444	0.3956	0.629773	1	0.000313863	0	0.000938258	0	0.0119233	0.000349713	0	1.98185e-05
Sutterella	1.11659	0.399778	0.629773	1	0.00124433	0.0020214	0.000161523	0.00117604	0.00201406	0.00137599	0	0
Oblitimonas	1.10834	0.404209	0.629773	1	0.00168532	0	0.00341254	0.00081724	0	0	0	0
Intestinimonas	1.10029	0.408573	0.629773	1	0.000734404	0.000783581	0	0	0	0	0	0
Psychrilyobacter	1.09575	0.411054	0.629773	1	0.000584153	0.00470759	0.000868611	9.57245e-05	0.00245161	0.000501293	0	0
Sulfuritalea	1.09168	0.41329	0.629773	1	0.00132524	0	0.000467199	0	0.00117052	0	0	0
Alloprevotella	1.0905	0.413937	0.629773	1	0.00279722	0.00399785	0.00379537	0.0030211	0.0340804	0.000534654	1.26839e-05	6.14893e-05
Bifidobacterium	1.09045	0.413965	0.629773	1	0.003221	0.00285468	0.00707236	0.00143897	4.02394e-05	0.0014761	0	7.11901e-05
[Eubacterium]_fissicatena_group	1.08909	0.414712	0.629773	1	0.00133203	0.000176265	0	0	0.00139329	3.123e-05	0	0
Lachnospiraceae_UCG-001	1.0882	0.415207	0.629773	1	3.7238e-05	0.00173715	0.00159302	0.000157262	0.000597167	0.000106621	0	0
Dysgonomonas	1.06782	0.42658	0.629773	1	0.00215271	0	0.000393852	0	0	0.000106621	0	0.000267844
Atopobium	1.05193	0.435628	0.629773	1	0.00136676	0.000407892	0.000154022	0	0	0	0	0
Family_XIII_AD3011_group	1.05121	0.436041	0.629773	1	0.000685227	0.000477663	0	4.78623e-05	0	0.000116326	0	0
NK4A214_group	1.04958	0.436981	0.629773	1	0.00228995	0.000955325	0.00206529	0.00047682	0.00200216	0.0002984	0	0
Lactococcus	1.02417	0.451806	0.629773	1	0.000348748	0.000358605	0	0	0.000342197	0	3.80518e-05	0
Roseburia	1.02121	0.453556	0.629773	1	0.00461054	0.00678513	0.00385663	0.00680992	0.00426809	0.00168041	0	0
Christensenellaceae_R-7_group	1.01119	0.45953	0.629773	1	0.00150508	0.000177111	0.000760042	0	0.000476392	7.6797e-05	0	0
Ramlibacter	1	0.466275	0.629773	1	0.00120318	0	0	0	0	0	0	0
Actinomyces	1	0.466275	0.629773	1	0	0	0	0	0.00110245	0	0	0
Subgroup_23	1	0.466275	0.629773	1	0.00109785	0	0	0	0	0	0	0
Kaistia	1	0.466275	0.629773	1	0	0.00106775	0	0	0	0	0	0
Arthrobacter	1	0.466275	0.629773	1	0.00105847	0	0	0	0	0	0	0
JGI_0000069-P22	1	0.466275	0.629773	1	0	0.00102189	0	0	0	0	0	0
Erythrobacter	1	0.466275	0.629773	1	0	0.000933857	0	0	0	0	0	0
BIrii41	1	0.466275	0.629773	1	0.000851154	0	0	0	0	0	0	0
Nocardia	1	0.466275	0.629773	1	0	0	0	0	0.000809818	0	0	0
Mycobacterium	1	0.466275	0.629773	1	0.000797957	0	0	0	0	0	0	0
Vibrio	1	0.466275	0.629773	1	0	0	0.00078625	0	0	0	0	0
CCM19a	1	0.466275	0.629773	1	0	0	0	0	0.000769579	0	0	0
Shimia	1	0.466275	0.629773	1	0	0	0.000744437	0	0	0	0	0
Blfdi19	1	0.466275	0.629773	1	0	0	0.000739075	0	0	0	0	0
CAG-56	1	0.466275	0.629773	1	0	0	0.000707625	0	0	0	0	0
mle1-27	1	0.466275	0.629773	1	0	0	0	0	0	0.000661035	0	0
Leptothrix	1	0.466275	0.629773	1	0.000659696	0	0	0	0	0	0	0
Saccharofermentans	1	0.466275	0.629773	1	0	0	0.000655268	0	0	0	0	0
Altererythrobacter	1	0.466275	0.629773	1	0.000638366	0	0	0	0	0	0	0
Flavisolibacter	1	0.466275	0.629773	1	0.000627726	0	0	0	0	0	0	0
Endomicrobium	1	0.466275	0.629773	1	0	0	0	0	0.000627459	0	0	0
Limnobacter	1	0.466275	0.629773	1	0	0	0	0.000610125	0	0	0	0
Bacteroidetes_vadinHA17	1	0.466275	0.629773	1	0.00060159	0	0	0	0	0	0	0
Angelakisella	1	0.466275	0.629773	1	0	0	0.00059755	0	0	0	0	0
Granulicatella	1	0.466275	0.629773	1	0	0	0	0	0.000586411	0	0	0
Tannerella	1	0.466275	0.629773	1	0	0	0.000556216	0	0	0	0	0
Pseudoalteromonas	1	0.466275	0.629773	1	0.000521849	0	0	0	0	0	0	0
UBA10353_marine_group	1	0.466275	0.629773	1	0.000516926	0	0	0	0	0	0	0
LD-RB-34	1	0.466275	0.629773	1	0.000496966	0	0	0	0	0	0	0
Lachnospiraceae_XPB1014_group	1	0.466275	0.629773	1	0	0	0	0	0	0.000495648	0	0
KD3-93	1	0.466275	0.629773	1	0	0.000488397	0	0	0	0	0	0
Bacteroidales_UCG-001	1	0.466275	0.629773	1	0	0	0	0	0.000483102	0	0	0
Aureispira	1	0.466275	0.629773	1	0	0.000465092	0	0	0	0	0	0
Adlercreutzia	1	0.466275	0.629773	1	0	0	0.000461267	0	0	0	0	0
Lutibacter	1	0.466275	0.629773	1	0	0.000451991	0	0	0	0	0	0
Lentimicrobiaceae	1	0.466275	0.629773	1	0	0.000450828	0	0	0	0	0	0
Angustibacter	1	0.466275	0.629773	1	0	0	0.000441925	0	0	0	0	0
VHS-B3-70	1	0.466275	0.629773	1	0	0	0.000441528	0	0	0	0	0
Anaerovibrio	1	0.466275	0.629773	1	0	0	0	0	0	0.000419783	0	0
OLB8	1	0.466275	0.629773	1	0.000409779	0	0	0	0	0	0	0
[Eubacterium]_oxidoreducens_group	1	0.466275	0.629773	1	0	0	0.000396209	0	0	0	0	0
Bacteroidales_BS11_gut_group	1	0.466275	0.629773	1	0	0	0	0	0.000395875	0	0	0
Alteromonas	1	0.466275	0.629773	1	0	0.000386424	0	0	0	0	0	0
Sediminispirochaeta	1	0.466275	0.629773	1	0	0	0	0.000384533	0	0	0	0
Dokdonella	1	0.466275	0.629773	1	0.000383019	0	0	0	0	0	0	0
Neochlamydia	1	0.466275	0.629773	1	0	0	0	0	0.000362326	0	0	0
P3OB-42	1	0.466275	0.629773	1	0.000356421	0	0	0	0	0	0	0
Tuberibacillus	1	0.466275	0.629773	1	0	0.000348855	0	0	0	0	0	0
Phyllobacterium	1	0.466275	0.629773	1	0.000339694	0	0	0	0	0	0	0
A0839	1	0.466275	0.629773	1	0	0.000338121	0	0	0	0	0	0
Absconditabacteriales_(SR1)	1	0.466275	0.629773	1	0	0	0.000333713	0	0	0	0	0
hoa5-07d05_gut_group	1	0.466275	0.629773	1	0	0	0	0	0	0.000328746	0	0
Thiothrix	1	0.466275	0.629773	1	0	0.000327387	0	0	0	0	0	0
S0134_terrestrial_group	1	0.466275	0.629773	1	0.000324503	0	0	0	0	0	0	0
Latescibacterota	1	0.466275	0.629773	1	0	0	0	0	0	0.00032271	0	0
Tyzzerella	1	0.466275	0.629773	1	0	0	0	0.000321361	0	0	0	0
Rothia	1	0.466275	0.629773	1	0.000313873	0	0	0	0	0	0	0
Clostridium_sensu_stricto_18	1	0.466275	0.629773	1	0.000305232	0	0	0	0	0	0	0
Longimicrobiaceae	1	0.466275	0.629773	1	0.000303224	0	0	0	0	0	0	0
Rhizobacter	1	0.466275	0.629773	1	0	0.000300552	0	0	0	0	0	0
Arenimonas	1	0.466275	0.629773	1	0.000292584	0	0	0	0	0	0	0
Luedemannella	1	0.466275	0.629773	1	0	0	0	0	0.000287341	0	0	0
Nannocystis	1	0.466275	0.629773	1	0	0	0	0	0	0.000283227	0	0
Paludicola	1	0.466275	0.629773	1	0	0	0	0	0.000275613	0	0	0
Anaerovorax	1	0.466275	0.629773	1	0	0	0	0	0	0.000273112	0	0
Mitsuokella	1	0.466275	0.629773	1	0	0	0	0	0	0.00024984	0	0
MB-A2-108	1	0.466275	0.629773	1	0.000246155	0	0	0	0	0	0	0
Tannerellaceae	1	0.466275	0.629773	1	0	0	0	0	0	0.000237709	0	0
Finegoldia	1	0.466275	0.629773	1	0	0	0.000236201	0	0	0	0	0
Promicromonospora	1	0.466275	0.629773	1	0.000234067	0	0	0	0	0	0	0
Pseudobutyrivibrio	1	0.466275	0.629773	1	0	0.000230781	0	0	0	0	0	0
Methyloversatilis	1	0.466275	0.629773	1	0	0	0	0	0.0002287	0	0	0
Porphyromonas	1	0.466275	0.629773	1	0.000226686	0	0	0	0	0	0	0
Lineage_IV	1	0.466275	0.629773	1	0	0	0	0	0	0.0002082	0	0
Flavitalea	1	0.466275	0.629773	1	0.000207469	0	0	0	0	0	0	0
Leucobacter	1	0.466275	0.629773	1	0	0.000203407	0	0	0	0	0	0
Akkermansia	1	0.466275	0.629773	1	0	0	0	0	0	0.000203088	0	0
Hungatella	1	0.466275	0.629773	1	0	0	0	0	0	0.000202995	0	0
BD1-7_clade	1	0.466275	0.629773	1	0.000202149	0	0	0	0	0	0	0
Lachnospiraceae_NC2004_group	1	0.466275	0.629773	1	0	0	0.000200228	0	0	0	0	0
possible_genus_04	1	0.466275	0.629773	1	0.00018619	0	0	0	0	0	0	0
Catonella	1	0.466275	0.629773	1	0	0	0	0	0.000181787	0	0	0
Luteimonas	1	0.466275	0.629773	1	0.00018087	0	0	0	0	0	0	0
Nordella	1	0.466275	0.629773	1	0.000175551	0	0	0	0	0	0	0
Trichococcus	1	0.466275	0.629773	1	0	0.000171744	0	0	0	0	0	0
Lineage_IIb	1	0.466275	0.629773	1	0.000170231	0	0	0	0	0	0	0
Thioclava	1	0.466275	0.629773	1	0	0	0	0	0	0.000166902	0	0
Saccharopolyspora	1	0.466275	0.629773	1	0.000159591	0	0	0	0	0	0	0
Actinoplanes	1	0.466275	0.629773	1	0.000154272	0	0	0	0	0	0	0
Adhaeribacter	1	0.466275	0.629773	1	0.000154272	0	0	0	0	0	0	0
Acidibacter	1	0.466275	0.629773	1	0.000154272	0	0	0	0	0	0	0
Unknown_Family	1	0.466275	0.629773	1	0	0.000150664	0	0	0	0	0	0
mle1-7	1	0.466275	0.629773	1	0.000148952	0	0	0	0	0	0	0
YC-ZSS-LKJ147	1	0.466275	0.629773	1	0.000148952	0	0	0	0	0	0	0
Phenylobacterium	1	0.466275	0.629773	1	0.000148952	0	0	0	0	0	0	0
Roseomonas	1	0.466275	0.629773	1	0	0	0	0	0	0.000146671	0	0
Aquimonas	1	0.466275	0.629773	1	0	0	0	0	0	0.00014574	0	0
MVP-88	1	0.466275	0.629773	1	0	0	0	0	0	0.000141614	0	0
[Clostridium]_innocuum_group	1	0.466275	0.629773	1	0	0	0.000138619	0	0	0	0	0
Niastella	1	0.466275	0.629773	1	0	0	0	0	0	0.000137084	0	0
Labrenzia	1	0.466275	0.629773	1	0	0.000134175	0	0	0	0	0	0
Tissierella	1	0.466275	0.629773	1	0.000132993	0	0	0	0	0	0	0
Pedomicrobium	1	0.466275	0.629773	1	0.000127673	0	0	0	0	0	0	0
Intrasporangium	1	0.466275	0.629773	1	0.000127673	0	0	0	0	0	0	0
Bauldia	1	0.466275	0.629773	1	0.000117034	0	0	0	0	0	0	0
AKAU4049	1	0.466275	0.629773	1	0.000117034	0	0	0	0	0	0	0
Hyphomicrobium	1	0.466275	0.629773	1	0.000117034	0	0	0	0	0	0	0
RsaHf231	1	0.466275	0.629773	1	0.000117034	0	0	0	0	0	0	0
Citrifermentans	1	0.466275	0.629773	1	0.000117034	0	0	0	0	0	0	0
Subgroup_5	1	0.466275	0.629773	1	0.000111714	0	0	0	0	0	0	0
Catenisphaera	1	0.466275	0.629773	1	0	0	0	0	0	0.000111268	0	0
Pseudarcobacter	1	0.466275	0.629773	1	0.000106394	0	0	0	0	0	0	0
R7C24	1	0.466275	0.629773	1	0.000106394	0	0	0	0	0	0	0
DTU089	1	0.466275	0.629773	1	0	0	0	0	0	0.000101544	0	0
Sulfurospirillum	1	0.466275	0.629773	1	0	0	0	0	0	0.000101544	0	0
Frankiales	1	0.466275	0.629773	1	0	0	0	0	0	0.000101544	0	0
Subgroup_22	1	0.466275	0.629773	1	0.000101075	0	0	0	0	0	0	0
Cellvibrio	1	0.466275	0.629773	1	0.000101075	0	0	0	0	0	0	0
Campylobacter	1	0.466275	0.629773	1	0.000101075	0	0	0	0	0	0	0
Vicinamibacteraceae	1	0.466275	0.629773	1	0.000101075	0	0	0	0	0	0	0
Sericytochromatia	1	0.466275	0.629773	1	0	0	0	0	0.000100646	0	0	0
OPB41	1	0.466275	0.629773	1	0	9.66059e-05	0	0	0	0	0	0
Devosia	1	0.466275	0.629773	1	0	0	0	0	0	9.64668e-05	0	0
LiUU-11-161	1	0.466275	0.629773	1	9.57549e-05	0	0	0	0	0	0	0
Methylobacillus	1	0.466275	0.629773	1	9.57549e-05	0	0	0	0	0	0	0
Agromyces	1	0.466275	0.629773	1	9.57549e-05	0	0	0	0	0	0	0
Actinocorallia	1	0.466275	0.629773	1	9.04352e-05	0	0	0	0	0	0	0
Bdellovibrio	1	0.466275	0.629773	1	8.51154e-05	0	0	0	0	0	0	0
Lineage_IIc	1	0.466275	0.629773	1	0	0	0	0	0	8.12352e-05	0	0
Iamia	1	0.466275	0.629773	1	7.97957e-05	0	0	0	0	0	0	0
Lautropia	1	0.466275	0.629773	1	7.97957e-05	0	0	0	0	0	0	0
Rhodoplanes	1	0.466275	0.629773	1	7.97957e-05	0	0	0	0	0	0	0
SM2D12	1	0.466275	0.629773	1	7.97957e-05	0	0	0	0	0	0	0
Holdemanella	1	0.466275	0.629773	1	7.4476e-05	0	0	0	0	0	0	0
C2U	1	0.466275	0.629773	1	7.4476e-05	0	0	0	0	0	0	0
Cupriavidus	1	0.466275	0.629773	1	7.38465e-05	0	0	0	0	0	0	0
Ruminiclostridium	1	0.466275	0.629773	1	0	0	0	0	7.03693e-05	0	0	0
Lentimicrobium	1	0.466275	0.629773	1	6.91563e-05	0	0	0	0	0	0	0
Brevibacterium	1	0.466275	0.629773	1	0	0	6.85746e-05	0	0	0	0	0
Nonomuraea	1	0.466275	0.629773	1	0	0	0	0	0	6.09264e-05	0	0
Rubrobacter	1	0.466275	0.629773	1	5.85169e-05	0	0	0	0	0	0	0
Reyranella	1	0.466275	0.629773	1	5.85169e-05	0	0	0	0	0	0	0
Frederiksenia	1	0.466275	0.629773	1	5.31971e-05	0	0	0	0	0	0	0
UTBCD1	1	0.466275	0.629773	1	5.31971e-05	0	0	0	0	0	0	0
Niveibacterium	1	0.466275	0.629773	1	0	0	0	0	5.27769e-05	0	0	0
Lawsonella	1	0.466275	0.629773	1	0	0	0	0	0	5.205e-05	0	0
Rathayibacter	1	0.466275	0.629773	1	4.9231e-05	0	0	0	0	0	0	0
Skermanella	1	0.466275	0.629773	1	4.78774e-05	0	0	0	0	0	0	0
RCP2-54	1	0.466275	0.629773	1	4.78774e-05	0	0	0	0	0	0	0
Diaphorobacter	1	0.466275	0.629773	1	0	0	0	0	0	4.56948e-05	0	0
Mogibacterium	1	0.466275	0.629773	1	0	0	0	0	0	4.55187e-05	0	0
Corynebacterium	1	0.466275	0.629773	1	0	0	0	0	4.52694e-05	0	0	0
Glutamicibacter	1	0.466275	0.629773	1	0	4.2936e-05	0	0	0	0	0	0
Lachnospiraceae_ND3007_group	1	0.466275	0.629773	1	0	0	3.04776e-05	0	0	0	0	0
Gastranaerophilales	1	0.466275	0.629773	1	0	0	0	2.73499e-05	0	0	0	0
Desulfuromonadia	1	0.466275	0.629773	1	0	0	0	2.05124e-05	0	0	0	0
Anaeromyxobacter	1	0.466275	0.629773	1	0	0	0	0	0	0	1.87977e-05	0
PB19	1	0.466275	0.629773	1	0	0	0	0	0	0	1.25318e-05	0
Pedosphaeraceae	1	0.466275	0.629773	1	1.06394e-05	0	0	0	0	0	0	0
Lachnoanaerobaculum	1	0.466275	0.629773	1	0	0	0	9.73819e-06	0	0	0	0
Helcococcus	0.997431	0.467833	0.629773	1	0.00129269	0	0	0	0	0	1.16237e-05	0
Candidatus_Soleaferrea	0.991383	0.471519	0.629773	1	0.000322592	0	0	9.73819e-06	0	0	0	0
Defluviitaleaceae_UCG-011	0.982874	0.476741	0.629773	1	0	0.00340707	0	4.78623e-05	0.00326167	0	0	0
UCG-009	0.981967	0.4773	0.629773	1	0	0	0	3.41873e-05	0.000539498	0	0	0
NB1-j	0.981766	0.477424	0.629773	1	0	0	0	2.73499e-05	0	0.00042681	0	0
Catenibacterium	0.978539	0.479419	0.629773	1	6.91563e-05	0	0	0	0.000915447	0	0	0
SWB02	0.971947	0.483511	0.629773	1	0.000127673	0	0.00128768	0	0	0	0	0
env.OPS_17	0.970635	0.484329	0.629773	1	0.00226523	0.00042936	0	0.000629343	0	0.000157393	0	0
Oribacterium	0.969783	0.48486	0.629773	1	0	0	0	2.92146e-05	0	0.000273112	0	0
Aquabacterium	0.96668	0.4868	0.629773	1	0	0.000343488	0	0	0	4.06176e-05	0	0
Faecalibacterium	0.965278	0.487678	0.629773	1	0.00864481	0.00905875	0.00615191	0.139972	0.0079984	0.00241837	0.000584979	0.000339325
Aeromicrobium	0.963273	0.488936	0.629773	1	0.000388339	0	0	0	0	5.0772e-05	0	0
Peptoclostridium	0.963161	0.489007	0.629773	1	0.000260666	0	0	3.41873e-05	0	0	0	0
Serratia	0.958803	0.491749	0.629773	1	0	0.000239003	0	0	3.52095e-05	0	0	0
Crocinitomix	0.952772	0.495563	0.629773	1	0	0	0	0.00074343	0	0.000126441	0	0
[Eubacterium]_coprostanoligenes_group	0.951653	0.496274	0.629773	1	0.00383208	0.00334472	0.00334713	0.00140021	0.00849116	0.00143497	0	1.32123e-05
Candidatus_Accumulibacter	0.942455	0.502138	0.629773	1	0.0010059	0	7.6194e-05	0	0.00110155	0	0	0
Paraclostridium	0.939596	0.503971	0.629773	1	0.00103753	0	0	0	0	0	0.000207611	0.000191511
Paraprevotella	0.939313	0.504152	0.629773	1	0	0	0	8.88871e-05	0	0	0	1.98185e-05
AKYH767	0.938353	0.504769	0.629773	1	0.000122353	0.00587846	0	0.000799828	0.000308648	0	0	0
OC31	0.936817	0.505757	0.629773	1	0.000106394	0	0	0.000456312	0	0	0	0
Pontibacter	0.936678	0.505846	0.629773	1	0.000260666	0	0	0	0	6.09264e-05	0	0
Lysobacter	0.936273	0.506107	0.629773	1	0.000462815	0	0.00116889	0	0	0.000816255	0	0
OM27_clade	0.932875	0.508298	0.629773	1	0.000244124	0	0	0	0	6.09264e-05	0	0
Staphylococcus	0.932058	0.508826	0.629773	1	0.000201847	0.000553389	0.000110075	0.00280965	0	0	0	0
Succinivibrio	0.929586	0.510426	0.629773	1	0	2.54259e-05	0	0	0	9.64668e-05	0	0
Aeromonas	0.929231	0.510655	0.629773	1	9.8462e-05	0.00177473	0	8.20496e-05	0.000240428	0	0	0
Achromobacter	0.92652	0.512414	0.629773	1	0	0	0.000338847	0	9.38257e-05	0	0	0
Klebsiella	0.925508	0.513071	0.629773	1	0.00288019	0.00305941	0.0103804	0	0.00290086	0.00192281	0.000437595	0
Terrimonas	0.923691	0.514254	0.629773	1	0.00019151	0.00066161	0	0	0	0	0	0
Turicibacter	0.922321	0.515146	0.629773	1	0	0	0.000312395	1.94764e-05	0.00115523	0	0	0
Subgroup_7	0.919886	0.516735	0.629773	1	0.00018087	0.000589553	0	0	0	0	0	0
Negativibacillus	0.918043	0.51794	0.629773	1	7.4476e-05	0.000236148	0	0	0	0	0	0
Ellin6055	0.914318	0.520381	0.629773	1	0	0	0.000304776	0	0	0.000101544	0	0
B1-7BS	0.913514	0.520909	0.629773	1	0.000351101	0.00104154	0	0	0	0	0	0
Simplicispira	0.911786	0.522045	0.629773	1	0.00080212	0	0.000277239	0	0	0	0	0
67-14	0.908704	0.524075	0.629773	1	0.000111714	0	0.000309258	0	0	0	0	0
DNF00809	0.907958	0.524567	0.629773	1	0.000595695	0	0	0	0	0.000217478	0	0
[Eubacterium]_ventriosum_group	0.906712	0.52539	0.629773	1	7.87696e-05	0	0	0.00137433	0.00444185	8.66958e-05	0	0
Clade_II	0.905309	0.526317	0.629773	1	0.000295386	0	0	0.000779319	0	0	0	0
Eisenbergiella	0.900865	0.529262	0.629773	1	0.00129037	0.000520599	0	0	0	0	0	0
Solobacterium	0.900832	0.529284	0.629773	1	0.000256001	0	0.000634242	0	0	0	0	0
Breznakia	0.900271	0.529657	0.629773	1	0	0	3.08043e-05	0	0	0	1.25318e-05	0
Harryflintia	0.891246	0.535674	0.629773	1	0.000106394	0	0.00109027	0	0.000316662	0	0	0
Flavobacterium	0.887659	0.538078	0.629773	1	0.00018087	0	7.70108e-05	0	0.000650916	0	0	0
0319-7L14	0.885568	0.539482	0.629773	1	0.000638366	0	0	0	0	0.000319864	0	0
Enterorhabdus	0.884719	0.540053	0.629773	1	0	0.00060647	0	0.000307686	0	0	0	0
Rhodoferax	0.883446	0.54091	0.629773	1	0.00149962	0	0.000775242	0	0	0	0	0
Burkholderia-Caballeronia-Paraburkholderia	0.883329	0.540989	0.629773	1	0	0.00071381	0.000369652	0	0	0	0	0
Leptotrichia	0.880224	0.543083	0.629773	1	0.000340029	0	0.00127324	0	0	0.000192585	0	0
SR-FBR-L83	0.878886	0.543986	0.629773	1	0.000976494	0	0.000540977	0	0	0	0	0
Ideonella	0.877805	0.544718	0.629773	1	7.97957e-05	0	0	0	0	0.000141614	0	0
Vagococcus	0.874525	0.546939	0.629773	1	0.000989467	0	6.67427e-05	7.94535e-05	0	0	0.000198683	0.000168805
Prevotellaceae_NK3B31_group	0.874253	0.547123	0.629773	1	0.00192246	0.00178077	0.00309829	0.00300548	0.00250179	0.000273249	5.44271e-05	0.000115253
Novosphingobium	0.874136	0.547203	0.629773	1	0.00018619	0	0	0.000471693	0.00145365	0	0	0
UCG-003	0.872504	0.54831	0.629773	1	0	0.000311286	0	0.000191449	0	0	0	0
F082	0.872312	0.548441	0.629773	1	0	0.000359589	0.000274298	0	0.000814084	0.00122395	0	0
Prevotellaceae_Ga6A1_group	0.872213	0.548508	0.629773	1	0.000207469	0	3.66917e-05	0	0	5.58492e-05	0	0
Tuzzerella	0.871843	0.548759	0.629773	1	0	0.000273717	0	0	0.000715421	5.66655e-05	1.87977e-05	0
Ileibacterium	0.870706	0.549533	0.629773	1	0.000916163	0.00150104	0.00121607	0	0.000486442	0	4.38613e-05	0
Frisingicoccus	0.868564	0.550991	0.629773	1	0	0.000203946	0	0	0	0.000308516	0	0
MSB-3C8	0.868171	0.551259	0.629773	1	0.000101075	0	0	0	0	0.000151729	0	0
Ruminococcaceae	0.868162	0.551265	0.629773	1	0	0.00071381	0	0.000116237	0.000216972	0	0	0
CL500-29_marine_group	0.867948	0.551411	0.629773	1	0.000595695	0	0	0	0.000890297	0	0	0
Bradyrhizobium	0.866765	0.552217	0.629773	1	7.97957e-05	0.000373384	0.000344491	0	0	8.12352e-05	0	0
Dongia	0.863971	0.554126	0.629773	1	0.000569209	0	0.000780376	0	0	0	0	0
Lachnospiraceae_UCG-004	0.863908	0.554169	0.629773	1	0.00112471	0	0	0.000622209	0	5.05763e-05	0	0
Nitrosomonas	0.863482	0.55446	0.629773	1	0.000427216	0	0	0	0.000315358	0	0	0
Dechloromonas	0.86272	0.554982	0.629773	1	0	0	0	0	0.000322526	0.000242766	0	0
Thermomonas	0.862279	0.555284	0.629773	1	0.000111714	0	0	0	0	0.000146671	0	0
Dielma	0.862044	0.555444	0.629773	1	0	0	5.76583e-05	7.52121e-05	0	0	0	0
Delftia	0.85936	0.557284	0.629773	1	0	0.000488177	0.00040885	0	0	0	0	0
Methylobacterium-Methylorubrum	0.858462	0.5579	0.629773	1	0	0	0	4.61439e-05	4.02585e-05	0	0	0
[Eubacterium]_hallii_group	0.858278	0.558026	0.629773	1	0	0	0	0	0.000476392	0.000419783	0	0
Rubellimicrobium	0.85758	0.558506	0.629773	1	0	0	0	0	0.000308648	0.000333804	0	0
Subgroup_10	0.857298	0.558699	0.629773	1	0.000101075	0	0	0	0	9.64668e-05	0	0
[Ruminococcus]_gauvreauii_group	0.857168	0.558789	0.629773	1	0.000653902	0	0.000641756	0	0	0	0	0
Lachnospiraceae_AC2044_group	0.857143	0.558806	0.629773	1	0	0	0.000390188	0	0	0.000389438	0	0
Anaeroplasma	0.856892	0.558979	0.629773	1	0	9.12389e-05	0	0.000478623	0.000152467	0	0	0
Neisseria	0.844378	0.56762	0.63366	1	0.000605541	0	0	2.73499e-05	0.000603591	0	0	0
Methylotenera	0.842725	0.568767	0.63366	1	2.46155e-05	0.000478193	0	0	0.000483102	0	0	0
Massilia	0.841379	0.569702	0.63366	1	0.000485294	0	0.000369652	0	0.000845428	5.0772e-05	0	0
Coprococcus	0.83786	0.572151	0.63366	1	0.0013576	0.000348855	0.000775242	0	0	0.000136556	0	0
TRA3-20	0.837609	0.572326	0.63366	1	0.000356421	0.000488397	0	4.10248e-05	0	0	0	0
Lachnospiraceae_UCG-006	0.83758	0.572347	0.63366	1	0	0.00063653	0.00211819	6.15372e-05	0.000790919	0.000384713	0	0
Streptomyces	0.836905	0.572817	0.63366	1	0.000106394	0	0.000320015	0	0	8.12352e-05	0	0
Dialister	0.82904	0.578316	0.63602	1	3.93848e-05	0.000304791	4.67445e-05	0.000861521	0.00192646	0	0	0
Coprobacter	0.826028	0.58043	0.63602	1	5.31971e-05	0	0.000393125	0	0	0.00026025	0	0
37-13	0.825503	0.580799	0.63602	1	9.57549e-05	0.000353732	0	0	0	0.000130125	0	0
Ellin6067	0.822202	0.583121	0.63602	1	0.00112604	0.000419238	0	4.78623e-05	0.000486721	0.000303693	0	0
Malaciobacter	0.822172	0.583142	0.63602	1	0	0.000818824	0.000937186	0	0	0.000116776	0	0
[Eubacterium]_siraeum_group	0.821115	0.583887	0.63602	1	0	0.000579635	0.000115317	0	0.000299069	0	0	0
Ruegeria	0.803502	0.59637	0.647965	1	0.000404298	0.00187643	0.000830514	0	0.00111005	0	0	0
Agathobacter	0.799269	0.599391	0.649594	1	0.00160229	0	0.000293533	0	0.000846647	0.00123376	0	0.000110681
Allobaculum	0.785938	0.608954	0.658287	1	0.000132993	0	0.000487475	0.000362386	0	0	0	0
[Eubacterium]_ruminantium_group	0.779651	0.613489	0.661372	1	3.7238e-05	0.000216169	0.000806046	0.000464948	0	0	0	0
Denitratisoma	0.777692	0.614905	0.661372	1	0.00156139	0.00103046	0.000662292	0.000892116	0	0.000213405	0	0
Clade_Ia	0.763781	0.625005	0.667795	1	0.00136884	0.000907022	0.000539892	0	0	0	0	0
JG36-GS-52	0.76151	0.626661	0.667795	1	0.00067134	0.000262983	0	0	0.000489811	0	0	0
Butyricicoccus	0.760136	0.627663	0.667795	1	0	0.000413259	0	8.88871e-05	0.000293205	5.0772e-05	0	0
Treponema	0.758259	0.629034	0.667795	1	5.41541e-05	0.00251006	0.00119224	0.00101517	0.00156758	0.000172372	0	3.07446e-05
Barnesiella	0.756713	0.630164	0.667795	1	0	0.000960692	0.000665692	0.000157262	0	0.00017697	0	0
Marvinbryantia	0.756047	0.630651	0.667795	1	0	0.00026835	0.00053465	0	0	0.000293343	0	0
Anaerobiospirillum	0.754443	0.631825	0.667795	1	0.000766039	0	0	0	0.000351846	0.00048927	0	0
Erysipelotrichaceae_UCG-003	0.750285	0.634871	0.669357	1	0.000584153	0	0.000618517	0	0	0.000284323	0	0
Coriobacteriaceae_UCG-002	0.746983	0.637294	0.670257	1	0	0.000112707	0.0005032	0	0.000436133	2.6025e-05	5.01272e-05	0
Acetatifactor	0.743244	0.640042	0.671494	1	0	0.000246882	0	0.000143587	0.000288519	0	0	0
Prevotellaceae_UCG-004	0.735448	0.645787	0.67586	1	0.000496966	0	0	0.000430676	0	0.00027817	0	0
Clade_Ib	0.726275	0.652569	0.679507	1	0.000344617	0	0.000213343	0.0010408	0.00119712	0	0	0
Lysinibacillus	0.724852	0.653623	0.679507	1	4.78774e-05	0	0	0	6.70974e-05	0	1.26839e-05	1.84468e-05
Paracoccus	0.724283	0.654045	0.679507	1	4.9231e-05	5.89553e-05	7.18767e-05	0	0	0	0	0
Lachnospiraceae_UCG-009	0.718166	0.658584	0.681349	1	0	0.000525966	0.000415858	0	0	0.000485533	0	0
Haemophilus	0.717593	0.65901	0.681349	1	0	0.0014812	0.000385054	0.000695246	0.00150142	0	3.48712e-05	0
Haliangium	0.70849	0.665783	0.68669	1	0.00018619	0.000622306	0.000480022	0	0.00112167	0	0	0
UBA1819	0.705286	0.668172	0.687493	1	0.000662621	3.2202e-05	0	0.000157262	0.000691104	0.000187132	0	0
Chelativorans	0.702424	0.670308	0.688033	1	0.000821201	0.000571794	0.000520451	0.000372584	0.000154269	0.000254308	0	0
Fibrobacter	0.677798	0.688752	0.705269	1	0	0.000525966	0.000410724	0	0.000925945	0.000242766	0	0
Romboutsia	0.648457	0.710838	0.724322	1	0.000441536	0.000585002	0.000449544	0.00119897	0	0.000121383	0	0
UCG-010	0.64676	0.712117	0.724322	1	0.00129657	0.000434727	0.000297775	0.000150424	0.000221422	0.000814279	0	0
Ruminococcus	0.646321	0.712448	0.724322	1	0.00143457	0.000944591	0.00194912	0.00117775	0.00190962	0.000986884	1.26839e-05	0
0319-6G20	0.636637	0.719751	0.730009	1	7.4476e-05	0	0.000708604	0.00105618	0.000638801	0.000396695	0	0
A2	0.633455	0.722151	0.730707	1	0	0.000316653	0.000482233	0.000116237	0.000759519	0.000166902	0	0
Collinsella	0.619593	0.732604	0.739531	1	0.000644737	0.000284451	0	0.000608535	0.000381167	0.000556935	0	0
[Eubacterium]_eligens_group	0.577785	0.764019	0.769425	1	0.000317294	8.05049e-05	0.000807656	0.000281407	0.00039216	0.000889404	6.39304e-05	5.28492e-05
Savagea	0.562239	0.775614	0.779264	1	0.000143632	5.90369e-05	0	6.66523e-05	0.000120775	0	0	4.59527e-05
Dubosiella	0.493537	0.82572	0.827658	1	0.000585849	0.00132215	0.00160395	0.000598208	0.00067904	0.000343919	0	0
Streptococcus	0.453431	0.85364	0.85364	1	0.00196717	0.00295669	0.0016352	0.00047553	0.00172405	0.000698938	0.00126486	0.00129005

## Sheet: Table S8
Table S8. Mean (±SD) development duration (h) of S. peregrina with different treatment methods.
Development stage	First instar	Second instar	Third instar	Wandering	Pupariation	Total duration
AM	14.7±2.3	24.0±5.0	52.0±1.0	59.3±4.2	258.0±5.3	408.0±10.6
CL	16.0±2.0	23.7±4.7	45.0±1.0	70.7±6.1	264.7±7.6	420.0±12.0
